# Supplementary material for: Regulation of canonical Wnt signalling by the ciliopathy protein MKS1 and the E2 ubiquitin-conjugating enzyme UBE2E1
Source: eLife. 2022 Feb 16;11:e57593. doi: 10.7554/eLife.57593 (PMC8880992; doi:10.7554/eLife.57593)
Supplement: Source code 1. [file elife-57593-code1.zip]

Archive with 52 entries (51 files):
- original files of the full raw unedited gels or blots/
- original files of the full raw unedited gels or blots/Figure 1 figure supplement 1a.1sc
- original files of the full raw unedited gels or blots/Figure 1 figure supplement 1b b-actin.1sc
- original files of the full raw unedited gels or blots/Figure 1 figure supplement 1b MKS1.1sc
- original files of the full raw unedited gels or blots/Figure 1 figure supplement 1e ubiquitin.1sc
- original files of the full raw unedited gels or blots/Figure 1 fugure supplement 1a ex4-6.1sc
- original files of the full raw unedited gels or blots/Figure 1a b-actin.1sc
- original files of the full raw unedited gels or blots/Figure 1a b-catenin.1sc
- original files of the full raw unedited gels or blots/Figure 1a P-b-cat.1sc
- original files of the full raw unedited gels or blots/Figure 1c 20Sa7.1sc
- original files of the full raw unedited gels or blots/Figure 1c b-actin.1sc
- original files of the full raw unedited gels or blots/Figure 2 figure supplement 1a.1sc
- original files of the full raw unedited gels or blots/Figure 2d GST.1sc
- original files of the full raw unedited gels or blots/Figure 2d MKS1 IP.1sc
- original files of the full raw unedited gels or blots/Figure 2e.1sc
- original files of the full raw unedited gels or blots/Figure 4 figure supplement 1c b-actin.1sc
- original files of the full raw unedited gels or blots/Figure 4 figure supplement 1c ubiquitin.1sc
- original files of the full raw unedited gels or blots/Figure 4c UBE2E1 and b-actin.1sc
- original files of the full raw unedited gels or blots/Figure 5c beta-actin.scn
- original files of the full raw unedited gels or blots/Figure 5c beta-actin2.scn
- original files of the full raw unedited gels or blots/Figure 5c MKS1.scn
- original files of the full raw unedited gels or blots/Figure 5c UBE2E1.scn
- original files of the full raw unedited gels or blots/Figure 5d beta-actin.scn
- original files of the full raw unedited gels or blots/Figure 5d cmyc.scn
- original files of the full raw unedited gels or blots/Figure 6 figure supplement 1a FLAG.scn
- original files of the full raw unedited gels or blots/Figure 6 figure supplement 1a GST.scn
- original files of the full raw unedited gels or blots/Figure 6 figure supplement 1a HIS.scn
- original files of the full raw unedited gels or blots/Figure 6 figure supplement 1a ubiquitin.scn
- original files of the full raw unedited gels or blots/Figure 6 figure supplement 1c 20S alfa7.scn
- original files of the full raw unedited gels or blots/Figure 6 figure supplement 1c beta-actin.scn
- original files of the full raw unedited gels or blots/Figure 6 figure supplement 1c non-phospho beta catenin.scn
- original files of the full raw unedited gels or blots/Figure 6 figure supplement 1c RPGRIP1L.scn
- original files of the full raw unedited gels or blots/Figure 6a cmyc+beta-actin.scn
- original files of the full raw unedited gels or blots/Figure 6b beta-actin WCE.scn
- original files of the full raw unedited gels or blots/Figure 6b cmyc IP.scn
- original files of the full raw unedited gels or blots/Figure 6b cmyc WCE.scn
- original files of the full raw unedited gels or blots/Figure 6b ubiquitin IP.scn
- original files of the full raw unedited gels or blots/Figure 6b ubiquitin WCE.scn
- original files of the full raw unedited gels or blots/Figure 6c beta-catenin WCE.scn
- original files of the full raw unedited gels or blots/Figure 6c beta-catenin.scn
- original files of the full raw unedited gels or blots/Figure 6c MKS1 WCE.scn
- original files of the full raw unedited gels or blots/Figure 6c MKS1.scn
- original files of the full raw unedited gels or blots/Figure 6c UBE2E1 WCE.scn
- original files of the full raw unedited gels or blots/Figure 6c UBE2E1.scn
- original files of the full raw unedited gels or blots/Figure 6c ubiquitin WCE.scn
- original files of the full raw unedited gels or blots/Figure 6c ubiquitin.scn
- original files of the full raw unedited gels or blots/Figure 7a b-catenin.scn
- original files of the full raw unedited gels or blots/Figure 7b beta-catenin TUBE.scn
- original files of the full raw unedited gels or blots/Figure 7b beta-catenin WCE.scn
- original files of the full raw unedited gels or blots/Figure 7b cmyc WCE.scn
- original files of the full raw unedited gels or blots/Figure 7b GAPDH WCE.scn
- original files of the full raw unedited gels or blots/Figure 7b MKS1 WCE.scn
